# Supplementary material for: Integrating Deep Learning and Radiogenomics: A Novel Approach to Glioblastoma Segmentation and MGMT Methylation Prediction
Source: J Imaging. 2025 Nov 11;11(11):403. doi: 10.3390/jimaging11110403 (PMC12653240; doi:10.3390/jimaging11110403)
Supplement: Supplementary file 1 [file jimaging-11-00403-s001.zip]

Archive with 1 entries (1 files):
- jimaging-3898031-Video S1.mp4
